# Supplementary material for: Genomic profiles of Japanese patients with vulvar squamous cell carcinoma
Source: Sci Rep. 2024 Jun 6;14:13058. doi: 10.1038/s41598-024-63913-z (PMC11156893; doi:10.1038/s41598-024-63913-z)
Supplement: Supplementary file 5 — Supplementary Tables. [file 41598_2024_63913_MOESM5_ESM.xlsx]

## Sheet: Supplementary Table1
Supplementary Table 1. Summary of pathological findings
Case	p16 IHC	p53 IHC	Preinvasive lesion	Margin status	Lymphovascular involvement	Lymph node metastasis	Method of lymph node sampling
VLf-002T	Negative	Diffuse	dVIN	Negative	Absent	0/16	LND
VLf-003T	Negative	Diffuse	dVIN	Negative	Present	0/7	LND
VLf-004T	Negative	Diffuse	dVIN	Negative	Absent	0/1	Biopsy
VLf-005T	Positive	Wild-type	classic VIN3	HM positive	Present	0/6	LND
VLf-006T	Negative	Diffuse	dVIN	Negative	Present	1/11, ex-	LND
VLf-007T	Negative	NA	dVIN	Negative	Present	1/18, ex-	LND
VLf-008T	Negative	Wild-type	dVIN	Negative	Present	1/48, ex-	LND
VLf-009T	Negative	NA	NA	NA	NA	2/8, ex-	LND
VLf-010T	Negative	Wild-type	Absent	Negative	Present	4/20, ex-	LND
VLf-011T	Negative	Diffuse	Absent	Negative	Present	3/28, ex+	LND
VLf-013T	Negative	Wild-type	DE-VIL	Negative	Present	6/19, ex+	LND
VLf-015T	Negative	NA	Absent	Negative	Present	1/6, ex+	LND
VLf-016T	Negative	Diffuse	dVIN	Negative	Absent	0/6	LND
VLf-017T	Positive	Wild-type	classic VIN3	HM positive	Absent	0/14	LND
VLf-018T	Negative	Wild-type	DE-VIL	Negative	Present	0/56	LND
VLf-019T	Negative	Diffuse	Absent	Negative	Present	3/16, ex-	LND
VLf-020T	Positive	Wild-type	classic VIN3	HM positive	Present	3/14, ex-	LND
VLf-022T	Negative	Diffuse	dVIN	HM and VM positive	Absent	NA	NA
VLf-023T	Negative	Wild-type	dVIN	HM positive	Absent	NA	NA
Abbreviations: IHC, immunohistochemistry; dVIN, differentiated vulvar intraepithelial neoplasia; LND, lymph node dissection; ex, extracapsular invasion;
NA, not assessed; DE-VIL, differentiated elevated vulvar intraepithelial lesion; HM, horizontal margin; VM, vertical margin.

## Sheet: Supplementary Table2
Supplementary Table 2. Summary of oncogenic mutations in VSCC patients in the NCCH cohort
Sample ID	Gene	Chr.	Position	Variant		CCDS	Amino acid changed	ClinVar	Evaluation Criteria in OncoKB
				Ref	Alt				Mutation effect	Oncogenic variants	LEVEL 1	LEVEL 2	LEVEL 3A	LEVEL 3B	LEVEL 4	Highest level
VLf-002T	HRAS	11	534286	C	G	CCDS7698.1	p.G13R	Pathogenic/Likely_pathogenic	structural_interaction_variant	Likely Oncogenic			Tipifarnib			LEVEL_3A
VLf-005T	STK11	19	1221246	G	-	CCDS45896.1	p.D258Tfs*29	Pathogenic	frameshift_variant	Likely Oncogenic
VLf-005T	TP53	17	7578556	T	A	CCDS11118.1	p.X126_splice	Likely_pathogenic	splice_acceptor_variant&intron_variant	Likely Oncogenic
VLf-006T	TP53	17	7577530	T	A	CCDS11118.1	p.I251F	NULL	structural_interaction_variant	Likely Oncogenic
VLf-007T	TP53	17	7577538	C	T	CCDS11118.1	p.R248Q	Pathogenic	protein_protein_contact	Likely Oncogenic
VLf-008T	HRAS	11	534286	C	G	CCDS7698.1	p.G13R	Pathogenic/Likely_pathogenic	structural_interaction_variant	Likely Oncogenic			Tipifarnib			LEVEL_3A
VLf-009T	TP53	17	7578547	G	-	CCDS11118.1	p.P128Lfs*42	Pathogenic	frameshift_variant	Likely Oncogenic
VLf-009T	TP53	17	7578550	G	A	CCDS11118.1	p.S127F	Conflicting_interpretations_of_pathogenicity	structural_interaction_variant	Likely Oncogenic
VLf-010T	TP53	17	7578431	G	A	CCDS11118.1	p.Q167*	Pathogenic/Likely_pathogenic	stop_gained	Likely Oncogenic
VLf-011T	TP53	17	7577120	C	T	CCDS11118.1	p.R273H	Pathogenic	structural_interaction_variant	Oncogenic
VLf-013T	CDKN2A	9	21971000	C	A	CCDS56565.1	p.E120*	NULL	stop_gained	Likely Oncogenic				Palbociclib,Ribociclib,Abemaciclib		LEVEL_3B
VLf-013T	HRAS	11	534286	C	G	CCDS7698.1	p.G13R	Pathogenic/Likely_pathogenic	structural_interaction_variant	Likely Oncogenic			Tipifarnib			LEVEL_3A
VLf-013T	TP53	17	7578556	T	A	CCDS11118.1	p.X126_splice	Likely_pathogenic	splice_acceptor_variant&intron_variant	Likely Oncogenic
VLf-013T	TP53	17	7577022	G	A	CCDS11118.1	p.R306*	Pathogenic	stop_gained	Likely Oncogenic
VLf-015T	PIK3CA	3	178921549	T	G	CCDS43171.1	p.V344G	Likely_pathogenic	missense_variant	Likely Oncogenic			Alpelisib+Fulvestrant			LEVEL_3A
VLf-015T	TP53	17	7577093	C	T	CCDS11118.1	p.R282Q	Conflicting_interpretations_of_pathogenicity	structural_interaction_variant	Likely Oncogenic
VLf-015T	TP53	17	7577120	C	T	CCDS11118.1	p.R273H	Pathogenic	structural_interaction_variant	Oncogenic
VLf-016T	CDKN2A	9	21971186	G	A	CCDS56565.1	p.R58*	Pathogenic	stop_gained	Likely Oncogenic				Palbociclib,Ribociclib,Abemaciclib		LEVEL_3B
VLf-016T	TP53	17	7578476	G	A	CCDS11118.1	p.P152S	Uncertain_significance	structural_interaction_variant	Likely Oncogenic
VLf-016T	TP53	17	7578556	T	A	CCDS11118.1	p.X126_splice	Likely_pathogenic	splice_acceptor_variant&intron_variant	Likely Oncogenic
VLf-017T	STK11	19	1223043	A	-	CCDS45896.1	p.D327Afs*9	NULL	frameshift_variant	Likely Oncogenic
VLf-018T	HRAS	11	534289	C	T	CCDS7698.1	p.G12S	Pathogenic	structural_interaction_variant	Oncogenic			Tipifarnib			LEVEL_3A
VLf-019T	TP53	17	7577121	G	A	CCDS11118.1	p.R273C	Pathogenic/Likely_pathogenic	structural_interaction_variant	Likely Oncogenic
VLf-019T	TP53	17	7578211	C	T	CCDS11118.1	p.R213Q	Pathogenic	structural_interaction_variant	Likely Oncogenic
VLf-022T	CDKN2A	9	21971108	C	A	CCDS56565.1	p.D84Y	Conflicting_interpretations_of_pathogenicity	missense_variant	Oncogenic				Palbociclib,Ribociclib,Abemaciclib		LEVEL_3B
VLf-022T	STK11	19	1221318	CC	T	CCDS45896.1	p.P281Cfs*6	NULL	frameshift_variant&missense_variant	Likely Oncogenic
VLf-022T	TP53	17	7577085	C	T	CCDS11118.1	p.E285K	Pathogenic/Likely_pathogenic	structural_interaction_variant	Likely Oncogenic
VLf-023T	TP53	17	7577559	G	C	CCDS11118.1	p.S241C	Likely_pathogenic	missense_variant	Likely Oncogenic
VLf-023T	TP53	17	7578222	TC	-	CCDS11118.1	p.R209Kfs*6	Pathogenic	frameshift_variant	Likely Oncogenic
VSCC, vulvar squamous cell carcinoma; NCCH, National Cancer Center Hospital.

## Sheet: Supplementary Table3
Supplementary Table 3. Summary of oncogenic mutations in VSCC patients in the C-CAT cohort
Sample ID	Gene	Chr.	Position	Variant		Amino acid changed	Evidence type/ Clinical significance	Evaluation Criteria in C-CAT
				Ref	Alt			Oncogenic variants	Therapeutics	Evidence Level
2	CDKN2A	9	21971121	G	A	R80*	Likely pathogenic		Palbociclib,Ribociclib,Abemaciclib	C
2	TP53	17	7674220	C	T	R248Q	Oncogenic	Likely Oncogenic
3	CCND1	11	69597245-69687252	-	Amp	amp	Oncogenic	Oncogenic
3	CDKN2A	9	21971187	G	A	R58*	Likely pathogenic	Oncogenic	Palbociclib,Ribociclib,Abemaciclib	C
3	TP53	17	7675088	C	T	R175H	Oncogenic	Oncogenic
4	CDKN2A	9	21971121	G	A	R80*	Likely pathogenic	Oncogenic	Palbociclib,Ribociclib,Abemaciclib	C
4	FBXW7	4	152326214	C	T	R479Q	Oncogenic	Oncogenic
4	PIK3CA	3	179218303	G	A	E545K	Oncogenic	Oncogenic	Alpelisib, Buparlisib, Copanlisib, Everolimus, Serabelisib, Taselisib	C
4	TP53	17	7674281	C	CAA	D228fs*20	Oncogenic	Likely Oncogenic
4	TP53	17	7674267	G	C	I232M	Oncogenic	Likely Oncogenic
5	TP53	17	7674230	C	T	G245S	Oncogenic	Oncogenic
6	HRAS	11	534288	C	A	G12V	Oncogenic	Oncogenic	Tipifarnib	C
7	CDKN2A	9	21971187	G	A	R58*	Likely pathogenic	Oncogenic	Palbociclib	C
7	NOTCH-1	9	136503315	C	CAG	E1679fs*120	Oncogenic	Oncogenic
7	TP53	17	7675157	G	A	P152L	Oncogenic	Likely Oncogenic
7	TP53	17	7675158	G	A	P152S	Likely Pathogenic	Oncogenic
8	CDKN2A	9	21954945-21998003	-	Del	loss	Oncogenic	Oncogenic
8	TP53	17	7675208	C	T	C135Y	Oncogenic	Likely Oncogenic
9	CCND1	11	69597245-69687252	-	Amp	amp	Oncogenic	Oncogenic
9	CDKN2A	9	21971121	G	A	R80*	Likely pathogenic	Oncogenic	Palbociclib	C
9	TP53	17	7674921	C	A	E204*	Pathogenic	Oncogenic
10	BCL6	3	187721382-187733693	-	Amp	amp	Oncogenic	Likely Oncogenic
10	MAP3K13	3	185285559-185482470	-	Amp	amp
10	PIK3CA	3	179157482-179278657	-	Amp	amp	Oncogenic	Likely Oncogenic	Alpelisib + Fulvestrant, Everolimus	C
10	SOX2	3	181688515-181758377	-	Amp	amp
11	TP53	17	7673824	C	A	G266*	Likely Pathogenic	Oncogenic
12	PIK3CA	3	179218294	G	A	E542K	Oncogenic	Oncogenic	Alpelisib + Fulvestrant, Everolimus	C
13	CDKN2A	9	21971187	G	A	R58*	Likely pathogenic	Oncogenic	Palbociclib	C
13	TERT	5	1295113	G	A	c.-79-45C>T	Oncogenic	Oncogenic
14	TERT	5	1295113	G	A	c.-79-45C>T	Oncogenic	Oncogenic
15	CDKN2A	9	21967752-21995324	-	Del	loss	Oncogenic	Oncogenic
15	HRAS	11	534285	C	T	G13D	Oncogenic	Likely Oncogenic	Tipifarnib	C
15	NOTCH-1	9	136517800	C	T	A465T	Likely Pathogenic	Oncogenic
15	NOTCH-1	9	136523956	G	GGGCCCACGAAGGCCCCGCC	P55fs*94	Oncogenic	Likely Oncogenic
16	BCL6	3	187721382-187733693	-	Amp	amp	Oncogenic	Likely Oncogenic
16	MAP3K13	3	185285559-185482470	-	Amp	amp
16	PIK3CA	3	179157482-179278657	-	Amp	amp	Oncogenic	Likely Oncogenic	Alpelisib + Fulvestrant, Everolimus	C
16	PIK3CA	3	179218303	G	A	E545K	Oncogenic	Oncogenic	Alpelisib + Fulvestrant, Everolimus	C
16	SOX2	3	181665448-181758377	-	Amp	amp
16	FBXW7	4	152328233	G	A	R465C	Oncogenic	Oncogenic
17	TERT	5	1295135	G	A	c.-79-67C>T	Oncogenic	Oncogenic
17	TP53	17	7674918	A	G	Y205H	Likely pathogenic	Oncogenic
18	BCL6	3	187724940-187733693	-	Amp	amp	Oncogenic	Likely Oncogenic
18	MAP3K13	3	185285559-185482470	-	Amp	amp
18	PIK3CA	3	179157482-179230126	-	Amp	amp	Likely Oncogenic	Oncogenic	Alpelisib + Fulvestrant, Everolimus	C
18	SOX2	3	181665448-181758377	-	Amp	amp
21	TERT	5	1295135	G	A	c.-79-67C>T	Oncogenic	Oncogenic
21	TP53	17	7673772	C	G	R283P	Oncogenic	Likely Oncogenic
23	TERT	5	1295135	G	A	c.-79-67C>T	Oncogenic	Oncogenic
23	TP53	17	7676154	GG	C	P72fs*51	Oncogenic	Likely Oncogenic
24	FBXW7	4	152326137	G	C	R505G	Likely pathogenic	Oncogenic
25	CDKN2A	9	21971187	G	A	R58*	Likely pathogenic	Oncogenic	Palbociclib	C
25	TP53	17	7675160	G	T	P151H	Oncogenic	Likely Oncogenic
26	TP53	17	7674954	G	A	H193Y	Likely pathogenic	Oncogenic
27	TP53	17	7673776	G	A	R282W	Oncogenic	Likely Oncogenic
28	TP53	17	7674945	G	A	R196*	Pathogenic	Oncogenic
Amp, amplification; Del, deletion.
